# Supplementary material for: SMOC-1 interacts with both BMP and glypican to regulate BMP signaling in C. elegans
Source: PLoS Biol. 2023 Aug 17;21(8):e3002272. doi: 10.1371/journal.pbio.3002272 (PMC10464977; doi:10.1371/journal.pbio.3002272)
Supplement: S2 Table — (XLSX) [file pbio.3002272.s002.xlsx]

## Sheet: Proteins
Checked	Protein FDR Confidence: Combined	Accession	Description	Exp. q-value: Combined	Sum PEP Score	Coverage [%]	# Peptides	# PSMs	# Unique Peptides	Abundance Ratio: (T_IS) / (U_IS)	Abundance Ratio Variability [%]: (T_IS) / (U_IS)
TRUE	High	NP_508812.3	LONg [Caenorhabditis elegans]	0	51.145	25	11	25	11	100
TRUE	High	NP_505758.1	Uncharacterized protein CELE_D1054.10 [Caenorhabditis elegans]	0	5.589	17	2	3	2	100
TRUE	High	NP_495670.1	Lipoamide acyltransferase component of branched-chain alpha-keto acid dehydrogenase complex, mitochondrial [Caenorhabditis elegans]	0	9.852	14	4	4	4	100
TRUE	High	NP_001367241.1	LsmAD domain-containing protein [Caenorhabditis elegans]	0	29.546	7	3	6	3	100
TRUE	High	NP_001367910.1	Receptor Mediated Endocytosis [Caenorhabditis elegans]	0	6.895	5	2	3	2	100
TRUE	High	NP_491751.2	Uncharacterized protein CELE_ZK484.3 [Caenorhabditis elegans]	0	12.329	13	2	3	2	100
TRUE	High	NP_492698.3	Uncharacterized protein CELE_ZC247.1 [Caenorhabditis elegans]	0	15.479	25	3	4	3	100
TRUE	High	NP_508589.1	Vitellogenin-5 [Caenorhabditis elegans]	0	4.592	2	2	3	2	100
TRUE	High	NP_495508.1	Uncharacterized protein CELE_F32A5.4 [Caenorhabditis elegans]	0	57.067	20	2	17	2	100
TRUE	High	NP_505660.1	Nucleolar protein 56 [Caenorhabditis elegans]	0	19.265	21	7	7	7	100
TRUE	High	NP_509987.1	Uterine Lumin Expressed/locailized [Caenorhabditis elegans]	0	7.102	30	3	3	3	100
TRUE	High	NP_001367909.1	Uncharacterized protein CELE_F59B1.2 [Caenorhabditis elegans]	0	31.145	50	3	14	3	100
TRUE	High	NP_001255570.1	Methionine--tRNA ligase, cytoplasmic [Caenorhabditis elegans]	0	9.667	8	4	4	4	100
TRUE	High	NP_001360046.1	Uncharacterized protein CELE_F46H5.7 [Caenorhabditis elegans]	0	5.798	4	2	2	2	100
TRUE	High	NP_001251372.1	Microtubule-Associated Protein Homolog [Caenorhabditis elegans]	0	7.801	4	2	3	1	100
TRUE	High	NP_491076.1	Signal sequence receptor subunit alpha [Caenorhabditis elegans]	0	8.422	19	2	2	2	100
TRUE	High	NP_490960.1	Protein-synthesizing GTPase [Caenorhabditis elegans]	0	13.194	7	2	3	2	100
TRUE	High	NP_001040868.3	La-related protein 1 [Caenorhabditis elegans]	0	17.337	5	2	5	2	100
TRUE	High	NP_499771.1	Coatomer subunit epsilon [Caenorhabditis elegans]	0	9.129	13	3	3	3	100
TRUE	High	NP_871882.2	Germline survival defective-1 [Caenorhabditis elegans]	0	11.095	4	4	4	4	100
TRUE	High	NP_001021050.1	Tubulin alpha-2 chain [Caenorhabditis elegans]	0	58.48	39	11	29	3	100
TRUE	High	NP_501322.1	40S ribosomal protein S2 [Caenorhabditis elegans]	0	5.038	11	2	2	2	100
TRUE	High	NP_001380042.1	Nop domain-containing protein [Caenorhabditis elegans]	0	27.724	23	8	8	8	100
TRUE	High	NP_499779.1	ABC transporter, class F [Caenorhabditis elegans]	0	17.5	12	5	7	5	100
TRUE	High	NP_499964.1	60S ribosomal protein L15 [Caenorhabditis elegans]	0	8.63	13	2	2	2	100
TRUE	High	NP_499208.1	putative glutamine synthetase [Caenorhabditis elegans]	0	28.027	24	7	9	7	100
TRUE	High	NP_740944.1	40S ribosomal protein S20 [Caenorhabditis elegans]	0	4.578	25	2	2	2	100
TRUE	High	NP_499089.1	Aspartate--tRNA ligase, cytoplasmic [Caenorhabditis elegans]	0	29.774	16	6	7	6	100
TRUE	High	NP_510438.1	Calsequestrin [Caenorhabditis elegans]	0	11.226	16	4	4	4	100
TRUE	High	NP_493377.1	Valine--tRNA ligase [Caenorhabditis elegans]	0	7.285	3	2	2	2	100
TRUE	High	NP_497746.1	Protein disulfide-isomerase 1 [Caenorhabditis elegans]	0	8.303	8	2	3	2	100
TRUE	High	NP_001024158.1	CaLponIn-liKe proteins [Caenorhabditis elegans]	0	5.525	7	2	2	2	100
TRUE	High	NP_500031.1	Uncharacterized protein CELE_Y55F3AM.13 [Caenorhabditis elegans]	0	8.544	9	2	2	2	100
TRUE	High	NP_491069.1	Coatomer subunit alpha [Caenorhabditis elegans]	0	13.997	7	5	5	5	100
TRUE	High	NP_490749.1	Nascent polypeptide-associated complex subunit alpha [Caenorhabditis elegans]	0	30.134	24	3	6	3	100
TRUE	High	NP_505964.1	Sparc (SPARC) related MOdular Calcium binding protein homolog [Caenorhabditis elegans]	0	122.661	55	15	185	15	26.337	297.94
TRUE	High	NP_495811.1	60S ribosomal protein L5 [Caenorhabditis elegans]	0	24.889	23	4	7	4	12.607	0
TRUE	High	NP_495823.1	60S ribosomal protein L26 [Caenorhabditis elegans]	0	15.009	25	5	10	5	12.318	5.73
TRUE	High	NP_001360758.1	Uncharacterized protein CELE_F49E2.5 [Caenorhabditis elegans]	0	55.071	18	13	18	13	11.964	0
TRUE	High	NP_494932.1	60S ribosomal protein L22 [Caenorhabditis elegans]	0	17.406	35	4	25	4	10.656	2.65
