# Supplementary material for: SMOC-1 interacts with both BMP and glypican to regulate BMP signaling in C. elegans
Source: PLoS Biol. 2023 Aug 17;21(8):e3002272. doi: 10.1371/journal.pbio.3002272 (PMC10464977; doi:10.1371/journal.pbio.3002272)
Supplement: S3 Table — (XLSX) [file pbio.3002272.s003.xlsx]

## Sheet: Sheet1
Checked	Protein FDR Confidence: Combined	Accession	Description	Exp. q-value: Combined	Sum PEP Score	Coverage [%]	# Peptides	# PSMs	# Unique Peptides	Biological Process	Cellular Component	Molecular Function	Pfam IDs	Entrez Gene ID	Gene Symbol	Gene ID	Reactome Pathways	T/U	EC/U	Abundance Ratio Variability [%]: (EC_IS) / (U_IS)	Abundance Ratio Variability [%]: (T_IS) / (U_IS)
TRUE	High	NP_505964.1	Sparc (SPARC) related MOdular Calcium binding protein homolog [Caenorhabditis elegans]	0	80.887	36	8	220	8	cell organization and biogenesis	non-structural extracellular;extracellular matrix	other molecular function	Pf00086, Pf10591	179609	smoc-1	cel:CELE_T04F3.2; NP_505964.1; Q22157		100	100
TRUE	High	NP_508812.3	LONg [Caenorhabditis elegans]	0	77.399	33	14	93	14	signal transduction;other biological processes	extracellular matrix;plasma membrane;other membranes;other cell component	other molecular function	Pf01153	180750	lon-2	cel:CELE_C39E6.1; NP_508812.3; Q18530	Regulation of Insulin-like Growth Factor (IGF) transport and uptake by Insulin-like Growth Factor Binding Proteins (IGFBPs); Post-translational protein phosphorylation; A tetrasaccharide linker sequence is required for GAG synthesis; HS-GAG biosynthesis; HS-GAG degradation	100	100
TRUE	High	NP_493596.1	Myosin-4 [Caenorhabditis elegans]	0	116.265	20	28	140	28	cell organization and biogenesis;other biological processes	cytoskeleton	cytoskeletal activity;other molecular function	Pf00063, Pf01576, Pf02736	259839	unc-54	cel:CELE_F11C3.3; NP_493596.1; O02244; P02566		2.596	4.788	28.24	111.09
TRUE	High	NP_498520.1	Elongation factor 1-alpha [Caenorhabditis elegans]	0	49.93	32	9	66	9	protein metabolism;other metabolic processes	other cell component	nucleic acid binding activity;other molecular function	Pf00009, Pf03143, Pf03144	175975; 181044	eft-3; eft-4	cel:CELE_F31E3.5; cel:CELE_R03G5.1; NP_498520.1; P53013	Neutrophil degranulation; Protein methylation; HSF1 activation	2.302	6.016	76.39
TRUE	High	NP_001370435.1	Heat shock 70 kDa protein C [Caenorhabditis elegans]	0	62.532	28	13	122	9	protein metabolism;other metabolic processes;stress response;signal transduction;other biological processes	other membranes;ER/Golgi;nucleus;other cell component	other molecular function	Pf00012	180880	hsp-3	NP_001370435.1; P27420; Q7JNW0	Regulation of HSF1-mediated heat shock response	2.183	1.288	28.56	76.03
TRUE	High	NP_498584.1	60S ribosomal protein L6 [Caenorhabditis elegans]	0	19.49	38	7	21	7	cell organization and biogenesis;protein metabolism;other metabolic processes;developmental processes	cytosol;ER/Golgi;translational apparatus	nucleic acid binding activity;other molecular function	Pf01159	176015	rpl-6	cel:CELE_R151.3; NP_498584.1; P47991	L13a-mediated translational silencing of Ceruloplasmin expression; Nonsense Mediated Decay (NMD) independent of the Exon Junction Complex (EJC); Nonsense Mediated Decay (NMD) enhanced by the Exon Junction Complex (EJC); Major pathway of rRNA processing in the nucleolus and cytosol; SRP-dependent cotranslational protein targeting to membrane; GTP hydrolysis and joining of the 60S ribosomal subunit…	2.055	100
