# Supplementary material for: SMOC-1 interacts with both BMP and glypican to regulate BMP signaling in C. elegans
Source: PLoS Biol. 2023 Aug 17;21(8):e3002272. doi: 10.1371/journal.pbio.3002272 (PMC10464977; doi:10.1371/journal.pbio.3002272)
Supplement: S1 Data — (XLSX) [file pbio.3002272.s015.xlsx]

## Sheet: Fig 1C. body size data
Genotype	Size
N2	1116.39
N2	1140.08
N2	1154.38
N2	1160.4
N2	1161.13
N2	1162.7
N2	1163.91
N2	1164.2
N2	1169.63
N2	1171.58
N2	1172.36
N2	1178.2
N2	1183.02
N2	1183.94
N2	1185.9
N2	1188.66
N2	1191.48
N2	1191.56
N2	1196.98
N2	1198.8
N2	1199.87
N2	1205.14
N2	1208.04
N2	1208.29
N2	1210.39
N2	1213.73
N2	1215.39
N2	1219.42
N2	1220.46
N2	1226.94
N2	1241.89
N2	1244.24
N2	1253.67
N2	1260.41
N2	1260.67
jjIs5799	1255.55
jjIs5799	1257.68
jjIs5799	1259.26
jjIs5799	1263.6
jjIs5799	1278.11
jjIs5799	1287.26
jjIs5799	1302.76
jjIs5799	1305.78
jjIs5799	1307.81
jjIs5799	1308.06
jjIs5799	1317.61
jjIs5799	1320.97
jjIs5799	1321.81
jjIs5799	1323.07
jjIs5799	1324.34
jjIs5799	1326.19
jjIs5799	1327.23
jjIs5799	1327.69
jjIs5799	1332.21
jjIs5799	1333.01
jjIs5799	1334.15
jjIs5799	1337.11
jjIs5799	1338.28
jjIs5799	1339.71
jjIs5799	1342.22
jjIs5799	1343.13
jjIs5799	1343.97
jjIs5799	1344.44
jjIs5799	1346.95
jjIs5799	1347.28
jjIs5799	1347.75
jjIs5799	1350.67
jjIs5799	1351.25
jjIs5799	1351.39
jjIs5799	1353.89
jjIs5799	1356.15
jjIs5799	1358.12
jjIs5799	1358.23
jjIs5799	1359.3
jjIs5799	1359.58
jjIs5799	1360.35
jjIs5799	1361.08
jjIs5799	1361.11
jjIs5799	1363.03
jjIs5799	1364.03
jjIs5799	1365.15
jjIs5799	1367.46
jjIs5799	1369.21
jjIs5799	1371.9
jjIs5799	1372.15
jjIs5799	1373.18
jjIs5799	1373.71
jjIs5799	1374.26
jjIs5799	1376.49
jjIs5799	1376.76
jjIs5799	1381.87
jjIs5799	1382.71
jjIs5799	1385.78
jjIs5799	1388.07
jjIs5799	1391.86
jjIs5799	1397.29
jjIs5799	1400.63
jjIs5799	1404.66
jjIs5799	1405.07
jjIs5799	1410.25
jjIs5799	1411.79
jjIs5799	1413.23
jjIs5799	1415.1
jjIs5798	1240.72
jjIs5798	1241.05
jjIs5798	1257.62
jjIs5798	1267.82
jjIs5798	1272.56
jjIs5798	1273.44
jjIs5798	1273.81
jjIs5798	1279.01
jjIs5798	1279.94
jjIs5798	1283.05
jjIs5798	1290.81
jjIs5798	1294.17
jjIs5798	1294.58
jjIs5798	1294.77
jjIs5798	1296.15
jjIs5798	1297.35
jjIs5798	1301.72
jjIs5798	1302.34
jjIs5798	1304.72
jjIs5798	1306.19
jjIs5798	1309.42
jjIs5798	1310.78
jjIs5798	1310.91
jjIs5798	1311.6
jjIs5798	1315.69
jjIs5798	1317.76
jjIs5798	1319.83
jjIs5798	1325.32
jjIs5798	1328.81
jjIs5798	1328.86
jjIs5798	1329.98
jjIs5798	1332.3
jjIs5798	1332.62
jjIs5798	1334.85
jjIs5798	1336.49
jjIs5798	1336.98
jjIs5798	1343.12
jjIs5798	1344.5
jjIs5798	1345.22
jjIs5798	1345.62
jjIs5798	1346.46
jjIs5798	1348.03
jjIs5798	1348.93
jjIs5798	1349.14
jjIs5798	1351.38
jjIs5798	1351.84
jjIs5798	1357.05
jjIs5798	1363.76
jjIs5798	1365.24
jjIs5798	1365.29
jjIs5798	1366.4
jjIs5798	1367.52
jjIs5798	1368.09
jjIs5798	1370.13
jjIs5798	1370.37
jjIs5798	1372.97
jjIs5798	1375.6
jjIs5798	1376.43
jjIs5798	1376.87
jjIs5798	1382.63
jjIs5798	1385.72
jjIs5798	1387.05
jjIs5798	1389.51
jjIs5798	1390.55
jjIs5798	1391.35
jjIs5798	1392.5
jjIs5798	1394.01
jjIs5798	1399.62
jjIs5798	1400.61
jjIs5798	1421.16
jjIs5798	1427.11
jjIs5798	1446.11
jjIs5119	1240.81
jjIs5119	1241.27
jjIs5119	1241.74
jjIs5119	1250.08
jjIs5119	1252.06
jjIs5119	1253.48
jjIs5119	1254.12
jjIs5119	1255.09
jjIs5119	1259.52
jjIs5119	1263.8
jjIs5119	1267.09
jjIs5119	1274.36
jjIs5119	1274.98
jjIs5119	1282.46
jjIs5119	1286.11
jjIs5119	1287.87
jjIs5119	1290.9
jjIs5119	1290.94
jjIs5119	1291.49
jjIs5119	1294.68
jjIs5119	1299.94
jjIs5119	1301.88
jjIs5119	1312.19
jjIs5119	1312.43
jjIs5119	1313.08
jjIs5119	1313.49
jjIs5119	1315.24
jjIs5119	1320.78
jjIs5119	1329.16
jjIs5119	1330.86
jjIs5119	1337.17
jjIs5119	1337.56
jjIs5119	1339.27
jjIs5119	1340
jjIs5119	1343.89
jjIs5119	1345.48
jjIs5119	1346.11
jjIs5119	1359.98
jjIs5119	1360.49
jjIs5119	1375.42
jjIs5119	1382.74
jjIs5119	1383.43
jj276	1285.84
jj276	1309.16
jj276	1341.33
jj276	1327.75
jj276	1297.48
jj276	1303.64
jj276	1212.18
jj276	1216.99
jj276	1224.27
jj276	1294.2
jj276	1319.47
jj276	1258.53
jj276	1280.63
jj276	1285.79
jj276	1312.06
jj276	1312.06
jj276	1288.93
jj276	1266.5
jj276	1278.66
jj276	1235.38
jj276	1281.47
jj276	1289.85
jj276	1334.4
jj276	1301.11
jj276	1332.63
jj276	1290.17
jj276	1329.51
jj276	1332.74
jj276	1271.1
jj276	1284.34
jj276	1307.9
tm7125	1214.49
tm7125	1248.65
tm7125	1252.27
tm7125	1190.19
tm7125	1152.74
tm7125	1136.56
tm7125	1190.73
tm7125	1147.77
tm7125	1129.2
tm7125	1216.94
tm7125	1138.98
tm7125	1096.9
tm7125	1158.87
tm7125	1148.65
tm7125	1137.97
tm7125	1185.1
tm7125	1182.21
tm7125	1141.85
tm7125	1179.95
tm7125	1130.59
tm7125	1236.79
tm7125	1133.48
tm7125	1135.25
tm7125	1201.77
tm7125	1179.41
tm7125	1160.04
tm7125	1150.07
tm7125	1115.7
ok3749	923.145
ok3749	934.527
ok3749	1024.11
ok3749	1005.83
ok3749	910.778
ok3749	928.805
ok3749	1051.62
ok3749	986.396
ok3749	962.612
ok3749	1014.96
ok3749	962.274
ok3749	926.09
ok3749	943.477
ok3749	963.174
ok3749	964.71
ok3749	981.404
ok3749	968.179
ok3749	1018.46
ok3749	1006.33
ok3749	997.293
ok3749	960.763
ok3749	1020.01
ok3749	984.762
ok3749	1002.31
ok3749	1061.93
ok3749	1083.4
ok3749	955.105
ok3749	946.209
ok3749	924.109
ok3749	944.098
ok3749	1001.9
ok3749	994.825
ok3749	976.134
ok3749	999.497
ok3749	965.095
ok3749	948.183
ok3749	963.487
ok3749	902.397

## Sheet: Fig 1E. Susm data for jj276
Strain	Genotype	Plate	4 CC	6 CC
LW5525	jj276	1	128	0
LW5525	jj276	2	140	0
LW5525	jj276	3	79	0
LW5524	jj276	1	44	0
LW5524	jj276	2	99	0
LW5524	jj276	3	138	0
LW5524	jj276	4	95	0

## Sheet: Fig 3C body size data
Genotype	Transgene	Size
N2	N	1208.56
N2	N	1281.08
N2	N	1201.66
N2	N	1173.75
N2	N	1274.8
N2	N	1262.22
N2	N	1199.75
N2	N	1308.84
N2	N	1227.01
N2	N	1270.73
N2	N	1286.93
N2	N	1261.34
N2	N	1265.36
N2	N	1265.55
N2	N	1246.68
N2	N	1206.86
N2	N	1304.12
N2	N	1181.35
N2	N	1296.23
N2	N	1232.49
N2	N	1256.98
N2	N	1264.45
N2	N	1240.03
tm7125	N	1240.83
tm7125	N	1163.98
tm7125	N	1163.58
tm7125	N	1224.91
tm7125	N	1188.96
tm7125	N	1194.29
tm7125	N	1173.83
tm7125	N	1216.68
tm7125	N	1208.71
tm7125	N	1138.95
tm7125	N	1216.87
tm7125	N	1179.76
tm7125	N	1147.65
tm7125	N	1231.5
tm7125	N	1175.73
tm7125	N	1203.13
tm7125	N	1182.84
tm7125	N	1208
tm7125	N	1220.73
tm7125	N	1215.8
tm7125	N	1163.49
tm7125	N	1153.65
tm7125	N	1159.85
tm7125	N	1204.33
tm7125	N	1192.78
smoc-1(OE)	Y	1379.88
smoc-1(OE)	Y	1335.62
smoc-1(OE)	Y	1388.47
smoc-1(OE)	Y	1375.25
smoc-1(OE)	Y	1370.01
smoc-1(OE)	Y	1379.72
smoc-1(OE)	Y	1417.53
smoc-1(OE)	Y	1400.36
smoc-1(OE)	Y	1432.15
smoc-1(OE)	Y	1472.88
smoc-1(OE)	Y	1357.64
smoc-1(OE)	Y	1379.89
smoc-1(OE)	Y	1407.95
smoc-1(OE)	Y	1451.49
smoc-1(OE)	Y	1324.62
smoc-1(OE)	Y	1494
smoc-1(OE)	Y	1430.39
smoc-1(OE)	Y	1369.07
smoc-1(OE)	Y	1427.28
smoc-1(OE)	Y	1340.38
smoc-1(OE)	N	1101.79
smoc-1(OE)	N	1179.19
smoc-1(OE)	N	1179.32
smoc-1(OE)	N	1113.35
smoc-1(OE)	N	1204.06
smoc-1(OE)	N	1125.49
smoc-1(OE)	N	1166.59
smoc-1(OE)	N	1179.68
smoc-1(OE)	N	1180.9
smoc-1(OE)	N	1173.4
smoc-1(OE)	N	1210
smoc-1(OE)	N	1147.92
smoc-1(OE)	N	1127.35
smoc-1(OE)	N	1133.11
smoc-1(OE)	N	1211.94
smoc-1(OE)	N	1096.62
smoc-1(OE)	N	1155.71
smoc-1(OE)	N	1161.26
smoc-1(OE)	Y	1433.75
smoc-1(OE)	Y	1516.83
smoc-1(OE)	Y	1504.62
smoc-1(OE)	Y	1562.6
smoc-1(OE)	Y	1433.55
smoc-1(OE)	Y	1449.41
smoc-1(OE)	Y	1370.65
smoc-1(OE)	Y	1377.95
smoc-1(OE)	Y	1493.8
smoc-1(OE)	Y	1532.6
smoc-1(OE)	Y	1505.75
smoc-1(OE)	Y	1480.11
smoc-1(OE)	Y	1581.23
smoc-1(OE)	Y	1436.54
smoc-1(OE)	Y	1416.93
smoc-1(OE)	Y	1452.56
smoc-1(OE)	Y	1353.87
smoc-1(OE)	Y	1360.12
smoc-1(OE)	Y	1505.56
smoc-1(OE)	Y	1403.37
smoc-1(OE)	Y	1388.68
smoc-1(OE)	Y	1448.95
smoc-1(OE)	Y	1385.08
smoc-1(OE)	Y	1410.72
smoc-1(OE)	N	1216.91
smoc-1(OE)	N	1258.97
smoc-1(OE)	N	1160.22
smoc-1(OE)	N	1217.5
smoc-1(OE)	N	1200.38
smoc-1(OE)	N	1247.57
smoc-1(OE)	N	1180.83
smoc-1(OE)	N	1160.71
smoc-1(OE)	N	1191.33
smoc-1(OE)	N	1137.62
smoc-1(OE)	N	1110.65
smoc-1(OE)	N	1158.17
smoc-1(OE)	N	1100.05
smoc-1(OE)	N	1186.61
smoc-1(OE)	N	1119.72
smoc-1(OE)	N	1164.78
smoc-1(OE)	N	1221.84
smoc-1(OE)	N	1142.84
smoc-1(OE)	N	1145.04
smoc-1(OE)	N	1194.67
smoc-1(OE)	N	1187.04
smoc-1(OE)	N	1201.6
smoc-1(OE)	N	1222.12
TY(OE)	Y	1200.49
TY(OE)	Y	1110.53
TY(OE)	Y	1193.87
TY(OE)	Y	1224.5
TY(OE)	Y	1171.78
TY(OE)	Y	1258.26
TY(OE)	Y	1242.8
TY(OE)	Y	1256.24
TY(OE)	Y	1252.81
TY(OE)	Y	1124.81
TY(OE)	Y	1181.47
TY(OE)	Y	1264.67
TY(OE)	Y	1132.83
TY(OE)	Y	1246.16
TY(OE)	Y	1226.6
TY(OE)	Y	1288.57
TY(OE)	Y	1126.44
TY(OE)	Y	1143.99
TY(OE)	Y	1132.01
TY(OE)	Y	1161.96
TY(OE)	Y	1148
TY(OE)	Y	1137.77
TY(OE)	Y	1243.84
TY(OE)	Y	1251.63
TY(OE)	Y	1191.37
TY(OE)	Y	1137.72
TY(OE)	N	1172.35
TY(OE)	N	1130.04
TY(OE)	N	1189.73
TY(OE)	N	1105.41
TY(OE)	N	1132.17
TY(OE)	N	1206.57
TY(OE)	N	1167.67
TY(OE)	N	1155.07
TY(OE)	N	1209.17
TY(OE)	N	1207.07
TY(OE)	N	1193.99
TY(OE)	N	1148.07
TY(OE)	N	1183.45
TY(OE)	N	1129.76
TY(OE)	N	1118.95
TY(OE)	N	1187.56
TY(OE)	N	1177.93
TY(OE)	N	1208.22
TY(OE)	N	1194.15
TY(OE)	N	1119.5
TY(OE)	N	1094.58
TY(OE)	Y	1211.23
TY(OE)	Y	1183.28
TY(OE)	Y	1218.8
TY(OE)	Y	1176.46
TY(OE)	Y	1194.02
TY(OE)	Y	1226.86
TY(OE)	Y	1174.62
TY(OE)	Y	1243.74
TY(OE)	Y	1270.45
TY(OE)	Y	1316.51
TY(OE)	Y	1261.44
TY(OE)	Y	1189.21
TY(OE)	Y	1281.66
TY(OE)	Y	1237.04
TY(OE)	Y	1247.64
TY(OE)	Y	1192.28
TY(OE)	Y	1253.58
TY(OE)	Y	1327.24
TY(OE)	Y	1283.58
TY(OE)	Y	1219.67
TY(OE)	Y	1285.18
TY(OE)	Y	1174.65
TY(OE)	Y	1217
TY(OE)	Y	1154.17
TY(OE)	N	1202.24
TY(OE)	N	1214.7
TY(OE)	N	1197.12
TY(OE)	N	1242
TY(OE)	N	1227.93
TY(OE)	N	1255.35
TY(OE)	N	1171.46
TY(OE)	N	1246.28
TY(OE)	N	1259.39
TY(OE)	N	1198.23
TY(OE)	N	1173.34
TY(OE)	N	1216.3
TY(OE)	N	1178.5
TY(OE)	N	1254.57
TY(OE)	N	1173.39
TY(OE)	N	1201.35
TY(OE)	N	1246.31
TY(OE)	N	1188.98
TY(OE)	N	1174.33
TY(OE)	N	1222.87
TY(OE)	N	1197.56
EC(OE)	Y	1467.01
EC(OE)	Y	1400.08
EC(OE)	Y	1293.38
EC(OE)	Y	1369.25
EC(OE)	Y	1404.34
EC(OE)	Y	1343.47
EC(OE)	Y	1288.48
EC(OE)	Y	1438.48
EC(OE)	Y	1273.22
EC(OE)	Y	1348.18
EC(OE)	Y	1361.49
EC(OE)	Y	1302.8
EC(OE)	Y	1409.71
EC(OE)	Y	1358.81
EC(OE)	Y	1416.87
EC(OE)	Y	1453.04
EC(OE)	Y	1382.1
EC(OE)	Y	1306.76
EC(OE)	Y	1382.3
EC(OE)	Y	1377.78
EC(OE)	Y	1413.05
EC(OE)	Y	1290.83
EC(OE)	Y	1333.34
EC(OE)	Y	1466.43
EC(OE)	Y	1356.73
EC(OE)	Y	1277.8
EC(OE)	Y	1376.07
EC(OE)	Y	1329.72
EC(OE)	Y	1401.14
EC(OE)	Y	1324.87
EC(OE)	Y	1419.82
EC(OE)	Y	1374.16
EC(OE)	N	1243.74
EC(OE)	N	1124.1
EC(OE)	N	1183.42
EC(OE)	N	1155.04
EC(OE)	N	1212.28
EC(OE)	N	1190.16
EC(OE)	N	1176.37
EC(OE)	N	1182.77
EC(OE)	N	1149.36
EC(OE)	N	1213.81
EC(OE)	N	1172.01
EC(OE)	N	1205.5
EC(OE)	N	1213.1
EC(OE)	N	1215.75
EC(OE)	N	1189.95
EC(OE)	N	1218.66
EC(OE)	N	1176.46
EC(OE)	N	1222.28
EC(OE)	N	1239.59
EC(OE)	N	1193.23
EC(OE)	N	1190.96
EC(OE)	N	1172.28
EC(OE)	Y	1458.22
EC(OE)	Y	1450.02
EC(OE)	Y	1452.67
EC(OE)	Y	1294.21
EC(OE)	Y	1397.78
EC(OE)	Y	1384.85
EC(OE)	Y	1356.26
EC(OE)	Y	1407.66
EC(OE)	Y	1341.71
EC(OE)	Y	1360.32
EC(OE)	Y	1415.53
EC(OE)	Y	1268.62
EC(OE)	Y	1304.38
EC(OE)	Y	1242.9
EC(OE)	Y	1343.81
EC(OE)	Y	1316.52
EC(OE)	Y	1423.18
EC(OE)	Y	1273.56
EC(OE)	Y	1418.51
EC(OE)	Y	1450.29
EC(OE)	Y	1349.08
EC(OE)	Y	1273.57
EC(OE)	Y	1402.62
EC(OE)	Y	1417.28
EC(OE)	Y	1357.14
EC(OE)	Y	1362.06
EC(OE)	Y	1362.26
EC(OE)	Y	1310.81
EC(OE)	Y	1494.4
EC(OE)	Y	1417.76
EC(OE)	Y	1250.61
EC(OE)	Y	1428.49
EC(OE)	Y	1187.32
EC(OE)	Y	1465.12
EC(OE)	N	1155.12
EC(OE)	N	1237.7
EC(OE)	N	1260.32
EC(OE)	N	1241.27
EC(OE)	N	1254.67
EC(OE)	N	1140.95
EC(OE)	N	1231.1
EC(OE)	N	1195.87
EC(OE)	N	1242.66
EC(OE)	N	1183.51
EC(OE)	N	1236.9
EC(OE)	N	1253.6
EC(OE)	N	1157.21
EC(OE)	N	1218.62
EC(OE)	N	1210.04
EC(OE)	N	1142.46
EC(OE)	N	1316.02
EC(OE)	N	1181.06
EC(OE)	N	1138.66
EC(OE)	N	1246.51
EC(OE)	N	1284.84
EC(OE)	N	1198.76
EC(OE)	N	1192.65
EC(OE)	N	1205.75
EC(OE)	N	1280.42

## Sheet: Fig 3D Susm data
strain	Genotype	Transgene	Plate	4 CC	6 CC
LW6089	TY(OE)	Y	1	9	53
LW6089	TY(OE)	N	1	2	47
LW6089	TY(OE)	Y	2	4	64
LW6089	TY(OE)	N	2	0	62
LW6089	TY(OE)	Y	3	8	54
LW6089	TY(OE)	N	3	3	66
LW6089	TY(OE)	Y	4	3	43
LW6089	TY(OE)	N	4	1	48
LW6089	TY(OE)	Y	5	1	45
LW6089	TY(OE)	N	5	2	56
LW6090	TY(OE)	Y	1	1	25
LW6090	TY(OE)	N	1	0	69
LW6090	TY(OE)	Y	2	0	26
LW6090	TY(OE)	N	2	2	50
LW6090	TY(OE)	Y	3	0	29
LW6090	TY(OE)	N	3	2	62
LW6090	TY(OE)	Y	4	0	28
LW6090	TY(OE)	N	4	0	51
LW6090	TY(OE)	Y	5	0	8
LW6090	TY(OE)	N	5	0	18
LW6117	EC(OE)	Y	1	14	2
LW6117	EC(OE)	N	1	4	26
LW6117	EC(OE)	Y	1	18	1
LW6117	EC(OE)	N	1	8	15
LW6117	EC(OE)	Y	1	24	5
LW6117	EC(OE)	N	1	2	12
LW6117	EC(OE)	Y	1	20	0
LW6117	EC(OE)	N	1	15	16
LW6117	EC(OE)	Y	1	24	2
LW6117	EC(OE)	N	1	19	29
LW6117	EC(OE)	Y	1	14	0
LW6117	EC(OE)	N	1	13	16
LW6117	EC(OE)	Y	1	3	0
LW6117	EC(OE)	N	1	6	34
LW6118	EC(OE)	Y	1	47	5
LW6118	EC(OE)	N	1	1	46
LW6118	EC(OE)	Y	2	51	14
LW6118	EC(OE)	N	2	1	49
LW6118	EC(OE)	Y	3	12	1
LW6118	EC(OE)	N	3	8	16
LW6118	EC(OE)	Y	4	18	0
LW6118	EC(OE)	N	4	1	25
LW6118	EC(OE)	Y	5	11	1
LW6118	EC(OE)	N	5	0	16
LW6118	EC(OE)	Y	1	22	2
LW6118	EC(OE)	N	1	3	20
LW6118	EC(OE)	Y	2	39	3
LW6118	EC(OE)	N	2	0	19
LW6118	EC(OE)	Y	3	56	4
LW6118	EC(OE)	N	3	2	27
LW6118	EC(OE)	Y	4	19	0
LW6118	EC(OE)	N	4	2	27
LW6118	EC(OE)	Y	5	32	1
LW6118	EC(OE)	N	5	2	24
LW4812	tm7125;cc604;smoc-1(OE)	Y	1	22	2
LW4812	tm7125;cc604;smoc-1(OE)	N	1	2	41
LW4812	tm7125;cc604;smoc-1(OE)	Y	2	16	5
LW4812	tm7125;cc604;smoc-1(OE)	N	2	1	40
LW4812	tm7125;cc604;smoc-1(OE)	Y	3	39	10
LW4812	tm7125;cc604;smoc-1(OE)	N	3	1	59
LW4812	tm7125;cc604;smoc-1(OE)	Y	4	19	3
LW4812	tm7125;cc604;smoc-1(OE)	N	4	3	51
LW4812	tm7125;cc604;smoc-1(OE)	Y	5	39	8
LW4812	tm7125;cc604;smoc-1(OE)	N	5	1	45
LW4812	tm7125;cc604;smoc-1(OE)	Y	6	13	3
LW4812	tm7125;cc604;smoc-1(OE)	N	6	2	56
LW4813	tm7125;cc604;smoc-1(OE)	Y	1	52	13
LW4813	tm7125;cc604;smoc-1(OE)	N	1	2	86
LW4813	tm7125;cc604;smoc-1(OE)	Y	2	30	6
LW4813	tm7125;cc604;smoc-1(OE)	N	2	4	46
LW4813	tm7125;cc604;smoc-1(OE)	Y	3	20	11
LW4813	tm7125;cc604;smoc-1(OE)	N	3	2	58
LW4813	tm7125;cc604;smoc-1(OE)	Y	4	26	8
LW4813	tm7125;cc604;smoc-1(OE)	N	4	2	91
LW4813	tm7125;cc604;smoc-1(OE)	Y	5	50	22
LW4813	tm7125;cc604;smoc-1(OE)	N	5	6	78
LW4813	tm7125;cc604;smoc-1(OE)	Y	6	43	9
LW4813	tm7125;cc604;smoc-1(OE)	N	6	3	50
LW4813	tm7125;cc604;smoc-1(OE)	Y	7	23	5
LW4813	tm7125;cc604;smoc-1(OE)	N	7	3	43
LW4834	tm7125;cc604	N	1	4	246
LW4834	tm7125;cc604	N	2	2	232
LW4441	tm7125;cc604	N	1	4	94
LW4442	tm7125;cc604	N	1	0	41
LW4441	tm7125;cc604	N	1	2	21
LW4442	tm7125;cc604	N	1	0	40

## Sheet: Fig 4D body size data
Strain	Genotype	Size
N2	N2	1111.21
N2	N2	1140.88
N2	N2	1061.88
N2	N2	1104.97
N2	N2	1154.72
N2	N2	1197.76
N2	N2	1211.38
N2	N2	1270.61
N2	N2	1210.54
N2	N2	1260.87
N2	N2	1147.81
N2	N2	1233.17
N2	N2	1179.59
N2	N2	1201.77
N2	N2	1290.44
N2	N2	1203.3
N2	N2	1313.25
N2	N2	1159.73
N2	N2	1219.06
N2	N2	1201.77
N2	N2	1278.02
N2	N2	1017.72
N2	N2	1199.76
N2	N2	1095.81
N2	N2	1122.36
N2	N2	1200.48
N2	N2	1161.41
N2	N2	1127.53
N2	N2	1239.09
N2	N2	1250.08
N2	N2	1167.56
N2	N2	1228.6
N2	N2	1061.36
N2	N2	1118.99
N2	N2	1175.16
N2	N2	1089.14
N2	N2	1146.22
N2	N2	1215.21
N2	N2	1187.44
N2	N2	1092.9
N2	N2	1230.89
N2	N2	1141.54
N2	N2	1194.61
N2	N2	1242.15
N2	N2	1289.5
N2	N2	1163.84
N2	N2	1255.6
N2	N2	1205.9
N2	N2	1256.82
N2	N2	1187.93
N2	N2	1263.49
N2	N2	1115.89
N2	N2	1251.57
N2	N2	1208.69
LW4480	tm7125	1187.98
LW4480	tm7125	1224.36
LW4480	tm7125	1236.13
LW4480	tm7125	1195.76
LW4480	tm7125	1239.11
LW4480	tm7125	1269.09
LW4480	tm7125	1276.08
LW4480	tm7125	1219.91
LW4480	tm7125	1115.6
LW4480	tm7125	1089.87
LW4480	tm7125	1119.44
LW4480	tm7125	1207.04
LW4480	tm7125	1153.69
LW4480	tm7125	1112.23
LW4480	tm7125	1220.85
LW4480	tm7125	1171.81
LW4480	tm7125	1013.96
LW4480	tm7125	1132.62
LW4480	tm7125	1122.05
LW4480	tm7125	1171.92
LW4480	tm7125	1219.04
LW4480	tm7125	1222.52
LW4480	tm7125	1235.76
LW4480	tm7125	1247.18
LW4480	tm7125	1274.82
LW4480	tm7125	1281.2
LW4480	tm7125	1140.77
LW4480	tm7125	1158.75
LW4480	tm7125	1194.81
LW4480	tm7125	1144.62
LW4480	tm7125	1025.22
LW4480	tm7125	1091.24
LW4480	tm7125	1213.22
LW4480	tm7125	1042.11
LW4480	tm7125	1136.44
LW4480	tm7125	1156.87
LW4480	tm7125	1126.94
LW4480	tm7125	1204.3
LW4480	tm7125	1210.84
LW4480	tm7125	1155.02
LW4480	tm7125	1209.4
LW4480	tm7125	1167.92
LW4480	tm7125	1114.95
LW4480	tm7125	1054.43
LW4480	tm7125	1190.45
LW4480	tm7125	1154.36
LW4480	tm7125	1147.86
LW4480	tm7125	1128.06
LW4480	tm7125	1135.53
LW4480	tm7125	1095.39
LW4480	tm7125	1089.43
LW6395	jj441	1154.57
LW6395	jj441	1216.33
LW6395	jj441	1148.59
LW6395	jj441	1194.14
LW6395	jj441	1209.52
LW6395	jj441	1208.68
LW6395	jj441	1227.4
LW6395	jj441	1120.19
LW6395	jj441	1169.52
LW6395	jj441	1087.93
LW6395	jj441	1217.85
LW6395	jj441	1086.26
LW6395	jj441	1010.72
LW6395	jj441	1170.72
LW6395	jj441	1220.15
LW6395	jj441	1216.46
LW6395	jj441	1199.79
LW6395	jj441	1163.02
LW6395	jj441	1098.9
LW6395	jj441	1232.49
LW6395	jj441	1279.81
LW6395	jj441	1175.28
LW6395	jj441	1167.96
LW6395	jj441	1226.24
LW6395	jj441	1198.82
LW6395	jj441	1211.24
LW6395	jj441	1302.12
LW6395	jj441	1076.02
LW6395	jj441	1223.56
LW6395	jj441	1161.43
LW6395	jj441	1177.65
LW6395	jj441	1134.13
LW6395	jj441	1185.67
LW6395	jj441	1193.18
LW6395	jj441	1271.13
LW6395	jj441	1259.03
LW6395	jj441	1220.43
LW6395	jj441	1120.9
LW6395	jj441	1070.45
LW6395	jj441	1150.74
LW6395	jj441	1187.35
LW6395	jj441	1198.57
LW6395	jj441	1103.89
LW6395	jj441	1099.11
LW6395	jj441	1103.26
LW6395	jj441	1047.41
LW6395	jj441	1144.04
LW6395	jj441	1265.65
LW6395	jj441	1150.59
LW6395	jj441	1136.4
LW6395	jj441	1167.28
LW6276	jj411	1121.82
LW6276	jj411	1070.6
LW6276	jj411	1096.2
LW6276	jj411	1116.46
LW6276	jj411	1148.53
LW6276	jj411	1124.04
LW6276	jj411	1155.43
LW6276	jj411	1089.11
LW6276	jj411	1140.82
LW6276	jj411	1155.92
LW6276	jj411	1070.03
LW6276	jj411	1128.22
LW6276	jj411	1108.55
LW6276	jj411	1067.49
LW6276	jj411	1073.67
LW6276	jj411	1170.4
LW6276	jj411	1174.88
LW6276	jj411	1095.78
LW6276	jj411	1159.57
LW6276	jj411	999.695
LW6276	jj411	1189.15
LW6276	jj411	1133.01
LW6276	jj411	1025.04
LW6276	jj411	1098.07
LW6276	jj411	1084.71
LW6276	jj411	1171.37
LW6276	jj411	1138.4
LW6276	jj411	1066.23
LW6276	jj411	1100.77
LW6276	jj411	1097.76
LW6276	jj411	1128.12
LW6276	jj411	1093.36
LW6276	jj411	1098.05
LW6276	jj411	1024.17
LW6276	jj411	1090.51
LW6276	jj411	1147.68
LW6276	jj411	1096.99
LW6276	jj411	1202.92
LW6276	jj411	1096.37
LW6276	jj411	1108.02
LW6276	jj411	1053.8
LW6276	jj411	1110.22
LW6276	jj411	1054.77
LW6276	jj411	1102.52
LW6276	jj411	1090.75
LW6276	jj411	1013.99
LW6276	jj411	978.011
LW6277	jj412	1034.64
LW6277	jj412	1050.45
LW6277	jj412	1163.45
LW6277	jj412	1138.32
LW6277	jj412	1178.31
LW6277	jj412	1123.54
LW6277	jj412	1082.99
LW6277	jj412	1175.3
LW6277	jj412	1106.06
LW6277	jj412	1108.77
LW6277	jj412	1152.57
LW6277	jj412	1122.6
LW6277	jj412	1135.55
LW6277	jj412	1108.39
LW6277	jj412	1151.24
LW6277	jj412	1137.95
LW6277	jj412	1087.35
LW6277	jj412	1115.87
LW6277	jj412	1140.19
LW6277	jj412	1142.78
LW6277	jj412	1053.8
LW6277	jj412	1256.49
LW6277	jj412	1193.92
LW6277	jj412	1050.79
LW6277	jj412	1114.95
LW6277	jj412	1160.46
LW6277	jj412	1116.82
LW6277	jj412	1066.32
LW6277	jj412	1066.34
LW6277	jj412	1041.8
LW6277	jj412	1166.68
LW6277	jj412	1145.11
LW6277	jj412	1204.34
LW6277	jj412	1078.86
LW6277	jj412	1108.2
LW6277	jj412	1102.59
LW6277	jj412	1112.51
LW6277	jj412	1106.15
LW6277	jj412	1075.04
LW6277	jj412	1061.73
LW6277	jj412	1128.33

## Sheet: Fig 4C Susm data
Strain	Genotype	Plate	4 CC	6 CC
LW6356	jj411; cc604	1	14	29
LW6356	jj411; cc604	2	32	95
LW6356	jj411; cc604	3	17	77
LW6356	jj411; cc604	4	21	44
LW6356	jj411; cc604	4	23	75
LW6356	jj411; cc604	6	6	31
LW6359	jj411; cc604	1	41	123
LW6359	jj411; cc604	2	17	44
LW6359	jj411; cc604	3	70	192
LW6359	jj411; cc604	4	11	28
LW6359	jj411; cc604	5	62	206
LW6359	jj411; cc604	6	34	82
LW6357	jj412; cc604	1	20	57
LW6357	jj412; cc604	2	45	155
LW6357	jj412; cc604	3	24	81
LW6357	jj412; cc604	4	15	64
LW6357	jj412; cc604	5	19	80
LW6357	jj412; cc604	6	9	47
LW6360	jj412; cc604	1	6	46
LW6360	jj412; cc604	2	7	37
LW6360	jj412; cc604	3	8	33
LW6360	jj412; cc604	4	14	42
LW6360	jj412; cc604	5	5	17
LW6425	jj441; cc604	1	64	135
LW6425	jj441; cc604	2	72	200
LW6425	jj441; cc604	3	30	240
LW6425	jj441; cc604	4	37	248
LW6425	jj441; cc604	5	60	130
LW6425	jj441; cc604	6	65	177
LW6427	jj441; cc604	1	54	172
LW6427	jj441; cc604	2	54	145
LW6427	jj441; cc604	3	43	128
LW6427	jj441; cc604	4	29	112
LW6427	jj441; cc604	5	26	128
LW6427	jj441; cc604	6	36	95
LW6427	jj441; cc604	7	32	98

## Sheet: Fig 9E body size data
Strain	Genotype	Size
PD1074	WT	1197.36
PD1074	WT	1088.32
PD1074	WT	1180.94
PD1074	WT	1148.18
PD1074	WT	1255.85
PD1074	WT	1092.67
PD1074	WT	1079.21
PD1074	WT	1089.34
PD1074	WT	1172.57
PD1074	WT	1123.27
PD1074	WT	1074.45
PD1074	WT	1121.24
PD1074	WT	1095.87
PD1074	WT	1204.4
PD1074	WT	1079.64
PD1074	WT	1200.42
PD1074	WT	1218.63
PD1074	WT	1217.81
PD1074	WT	1106.01
PD1074	WT	1171.75
PD1074	WT	1176.02
PD1074	WT	1241.19
LW5524	jj276	1115.15
LW5524	jj276	1159.1
LW5524	jj276	1166.91
LW5524	jj276	1148.59
LW5524	jj276	1204.19
LW5524	jj276	1222.33
LW5524	jj276	1125.39
LW5524	jj276	1255.61
LW5524	jj276	1122.65
LW5524	jj276	1231.54
LW5524	jj276	1213.85
LW5524	jj276	1139.38
LW5524	jj276	1090.77
LW5524	jj276	1147.17
LW5524	jj276	1224.61
LW5524	jj276	1114.06
LW5524	jj276	1162.03
LW5524	jj276	1070.56
LW5524	jj276	1125.25
LW5524	jj276	1127.33
LW5524	jj276	1181.54
LW5524	jj276	1136.98
LW5524	jj276	1177.4
LW5524	jj276	1209.48
LW5524	jj276	1104.38
LW5524	jj276	1156.92
LW5524	jj276	1088.03
LW5524	jj276	1189.35
LW5524	jj276	1120.61
LW5524	jj276	1213
LW5524	jj276	1155.34
LW5524	jj276	1151.45
LW5524	jj276	1261.88
LW5524	jj276	1188.57
LW5524	jj276	1088.32
LW5524	jj276	1256.12
LW5524	jj276	1088.9
LW4480	tm7125	1077.76
LW4480	tm7125	1112.88
LW4480	tm7125	1080.95
LW4480	tm7125	1065.57
LW4480	tm7125	1014.81
LW4480	tm7125	1130.5
LW4480	tm7125	1076.05
LW4480	tm7125	1082.96
LW4480	tm7125	1147.71
LW4480	tm7125	1059.84
LW4480	tm7125	1135.9
LW4480	tm7125	1062.41
LW4480	tm7125	1124.51
LW4480	tm7125	983.053
LW4480	tm7125	1154.79
LW4480	tm7125	1073.47
LW4480	tm7125	1101.16
LW4480	tm7125	1123.29
LW4480	tm7125	1153.91
LW4480	tm7125	1135.1
LW4480	tm7125	1004.28
LW4480	tm7125	1074.17
LW4480	tm7125	1149.56
LW4480	tm7125	1182.35
LW4480	tm7125	1109.61
LW4480	tm7125	1116.06
LW4480	tm7125	1064.35
LW4480	tm7125	1078.2
LW4480	tm7125	1090.97
LW4480	tm7125	1154.5
LW4480	tm7125	1162.94
LW4480	tm7125	1048.26
LW4480	tm7125	1096.78
LW6761	jj499 jj276	1284.78
LW6761	jj499 jj276	1337.05
LW6761	jj499 jj276	1228.22
LW6761	jj499 jj276	1521.64
LW6761	jj499 jj276	1322.54
LW6761	jj499 jj276	1376.18
LW6761	jj499 jj276	1464.56
LW6761	jj499 jj276	1311.59
LW6761	jj499 jj276	1352.61
LW6761	jj499 jj276	1418.14
LW6761	jj499 jj276	1419.25
LW6761	jj499 jj276	1257.62
LW6761	jj499 jj276	1417.61
LW6761	jj499 jj276	1293.16
LW6761	jj499 jj276	1379.12
LW6761	jj499 jj276	1298.67
LW6761	jj499 jj276	1366.84
LW6761	jj499 jj276	1406.86
LW6761	jj499 jj276	1364.03
LW6761	jj499 jj276	1389.12
LW6761	jj499 jj276	1383.94
LW6761	jj499 jj276	1423.84
LW6761	jj499 jj276	1403.51
LW6761	jj499 jj276	1371.77
LW6761	jj499 jj276	1393.95
LW6761	jj499 jj276	1201.57
LW6761	jj499 jj276	1301.39
LW6761	jj499 jj276	1409.35
LW6761	jj499 jj276	1233.57
LW6761	jj499 jj276	1370.67
LW6761	jj499 jj276	1356.99
LW6761	jj499 jj276	1509.66
LW6761	jj499 jj276	1501.38
LW6761	jj499 jj276	1232.76
LW6761	jj499 jj276	1294.09
LW6761	jj499 jj276	1436.95
LW6761	jj499 jj276	1448.12
LW6762	jj500 jj276	1345.99
LW6762	jj500 jj276	1291.88
LW6762	jj500 jj276	1345.36
LW6762	jj500 jj276	1430.29
LW6762	jj500 jj276	1421.02
LW6762	jj500 jj276	1275.04
LW6762	jj500 jj276	1289.64
LW6762	jj500 jj276	1323.65
LW6762	jj500 jj276	1234.11
LW6762	jj500 jj276	1326.83
LW6762	jj500 jj276	1494.12
LW6762	jj500 jj276	1361.44
LW6762	jj500 jj276	1353.97
LW6762	jj500 jj276	1462.43
LW6762	jj500 jj276	1330.46
LW6762	jj500 jj276	1471.51
LW6762	jj500 jj276	1424.72
LW6762	jj500 jj276	1360.73
LW6762	jj500 jj276	1450.32
LW6762	jj500 jj276	1328.3
LW6762	jj500 jj276	1422.82
LW6762	jj500 jj276	1409.83
LW6762	jj500 jj276	1335.59
LW6762	jj500 jj276	1265.94
LW6762	jj500 jj276	1325.28
LW6762	jj500 jj276	1300.16
LW6762	jj500 jj276	1409.08
LW6762	jj500 jj276	1388.49
LW6762	jj500 jj276	1377.34
LW6762	jj500 jj276	1427.35
LW6762	jj500 jj276	1291.32
LW6762	jj500 jj276	1393.13
LW6761/+	jj499 jj276/+	1215.17
LW6761/+	jj499 jj276/+	1205.49
LW6761/+	jj499 jj276/+	1352.69
LW6761/+	jj499 jj276/+	1355.03
LW6761/+	jj499 jj276/+	1211.16
LW6761/+	jj499 jj276/+	1198.38
LW6761/+	jj499 jj276/+	1328.2
LW6761/+	jj499 jj276/+	1221.11
LW6761/+	jj499 jj276/+	1225.85
LW6761/+	jj499 jj276/+	1300.27
LW6761/+	jj499 jj276/+	1294.51
LW6761/+	jj499 jj276/+	1314.08
LW6761/+	jj499 jj276/+	1243.32
LW6761/+	jj499 jj276/+	1319.91
LW6761/+	jj499 jj276/+	1255.75
LW6761/+	jj499 jj276/+	1350.56
LW6761/+	jj499 jj276/+	1295.91
LW6761/+	jj499 jj276/+	1334.16
LW6761/+	jj499 jj276/+	1203.14
LW5524/+	jj276/+	1099.95
LW5524/+	jj276/+	1140.24
LW5524/+	jj276/+	1142.42
LW5524/+	jj276/+	1067.17
LW5524/+	jj276/+	1108.62
LW5524/+	jj276/+	1176.1
LW5524/+	jj276/+	1057.85
LW5524/+	jj276/+	1079.38
LW5524/+	jj276/+	1137.87
LW5524/+	jj276/+	1193.06
LW5524/+	jj276/+	1224.13
LW5524/+	jj276/+	1131.16
LW5524/+	jj276/+	1136.96
LW5524/+	jj276/+	1165.95
LW5524/+	jj276/+	1205.43
LW5524/+	jj276/+	1115.3
LW5524/+	jj276/+	1171.63
LW5524/+	jj276/+	1145.06
LW5524/+	jj276/+	1251.23
LW5524/+	jj276/+	1172.69
LW5524/+	jj276/+	1144.4
LW5524/+	jj276/+	1209.65
LW5524/+	jj276/+	1177.03
LW5524/+	jj276/+	1184.44
LW5524/+	jj276/+	1177.49
LW5524/+	jj276/+	1088.18
LW5524/+	jj276/+	1137.95
LW5524/+	jj276/+	1057.12
LW5524/+	jj276/+	1075.82
lon-2(0)	e678	1239.08
lon-2(0)	e678	1400.85
lon-2(0)	e678	1348.53
lon-2(0)	e678	1233.51
lon-2(0)	e678	1296.73
lon-2(0)	e678	1236.34
lon-2(0)	e678	1210.53
lon-2(0)	e678	1323.17
lon-2(0)	e678	1415.55
lon-2(0)	e678	1126.76
lon-2(0)	e678	1364.23
lon-2(0)	e678	1354.75
lon-2(0)	e678	1251.79
lon-2(0)	e678	1349.35
lon-2(0)	e678	1388.04
lon-2(0)	e678	1288.7
lon-2(0)	e678	1271.6
lon-2(0)	e678	1308.93
lon-2(0)	e678	1260.46
lon-2(0)	e678	1379.82
lon-2(0)	e678	1211.91
lon-2(0)	e678	1378.35
lon-2(0)	e678	1375.73
lon-2(0)	e678	1296.39
lon-2(0)	e678	1279.85
lon-2(0)	e678	1343.79
lon-2(0)	e678	1344.32
lon-2(0)	e678	1238.6
lon-2(0)	e678	1480.99
lon-2(0)	e678	1222.24

## Sheet: Fig 9F body size data
Strain	Genotype	Size
PD1074	WT	1197.36
PD1074	WT	1088.32
PD1074	WT	1180.94
PD1074	WT	1148.18
PD1074	WT	1255.85
PD1074	WT	1092.67
PD1074	WT	1079.21
PD1074	WT	1089.34
PD1074	WT	1172.57
PD1074	WT	1123.27
PD1074	WT	1074.45
PD1074	WT	1121.24
PD1074	WT	1095.87
PD1074	WT	1204.4
PD1074	WT	1079.64
PD1074	WT	1200.42
PD1074	WT	1218.63
PD1074	WT	1217.81
PD1074	WT	1106.01
PD1074	WT	1171.75
PD1074	WT	1176.02
PD1074	WT	1241.19
LW5524	jj276	1115.15
LW5524	jj276	1159.1
LW5524	jj276	1166.91
LW5524	jj276	1148.59
LW5524	jj276	1204.19
LW5524	jj276	1222.33
LW5524	jj276	1125.39
LW5524	jj276	1255.61
LW5524	jj276	1122.65
LW5524	jj276	1231.54
LW5524	jj276	1213.85
LW5524	jj276	1139.38
LW5524	jj276	1090.77
LW5524	jj276	1147.17
LW5524	jj276	1224.61
LW5524	jj276	1114.06
LW5524	jj276	1162.03
LW5524	jj276	1070.56
LW5524	jj276	1125.25
LW5524	jj276	1127.33
LW5524	jj276	1181.54
LW5524	jj276	1136.98
LW5524	jj276	1177.4
LW5524	jj276	1209.48
LW5524	jj276	1104.38
LW5524	jj276	1156.92
LW5524	jj276	1088.03
LW5524	jj276	1189.35
LW5524	jj276	1120.61
LW5524	jj276	1213
LW5524	jj276	1155.34
LW5524	jj276	1151.45
LW5524	jj276	1261.88
LW5524	jj276	1188.57
LW5524	jj276	1088.32
LW5524	jj276	1256.12
LW5524	jj276	1088.9
LW4480	tm7125	1077.76
LW4480	tm7125	1112.88
LW4480	tm7125	1080.95
LW4480	tm7125	1065.57
LW4480	tm7125	1014.81
LW4480	tm7125	1130.5
LW4480	tm7125	1076.05
LW4480	tm7125	1082.96
LW4480	tm7125	1147.71
LW4480	tm7125	1059.84
LW4480	tm7125	1135.9
LW4480	tm7125	1062.41
LW4480	tm7125	1124.51
LW4480	tm7125	983.053
LW4480	tm7125	1154.79
LW4480	tm7125	1073.47
LW4480	tm7125	1101.16
LW4480	tm7125	1123.29
LW4480	tm7125	1153.91
LW4480	tm7125	1135.1
LW4480	tm7125	1004.28
LW4480	tm7125	1074.17
LW4480	tm7125	1149.56
LW4480	tm7125	1182.35
LW4480	tm7125	1109.61
LW4480	tm7125	1116.06
LW4480	tm7125	1064.35
LW4480	tm7125	1078.2
LW4480	tm7125	1090.97
LW4480	tm7125	1154.5
LW4480	tm7125	1162.94
LW4480	tm7125	1048.26
LW4480	tm7125	1096.78
LW6761	jj499	1284.78
LW6761	jj499	1337.05
LW6761	jj499	1228.22
LW6761	jj499	1521.64
LW6761	jj499	1322.54
LW6761	jj499	1376.18
LW6761	jj499	1464.56
LW6761	jj499	1311.59
LW6761	jj499	1352.61
LW6761	jj499	1418.14
LW6761	jj499	1419.25
LW6761	jj499	1257.62
LW6761	jj499	1417.61
LW6761	jj499	1293.16
LW6761	jj499	1379.12
LW6761	jj499	1298.67
LW6761	jj499	1366.84
LW6761	jj499	1406.86
LW6761	jj499	1364.03
LW6761	jj499	1389.12
LW6761	jj499	1383.94
LW6761	jj499	1423.84
LW6761	jj499	1403.51
LW6761	jj499	1371.77
LW6761	jj499	1393.95
LW6761	jj499	1201.57
LW6761	jj499	1301.39
LW6761	jj499	1409.35
LW6761	jj499	1233.57
LW6761	jj499	1370.67
LW6761	jj499	1356.99
LW6761	jj499	1509.66
LW6761	jj499	1501.38
LW6761	jj499	1232.76
LW6761	jj499	1294.09
LW6761	jj499	1436.95
LW6761	jj499	1448.12
LW6788	jj511	1194.51
LW6788	jj511	1226.11
LW6788	jj511	1241.1
LW6788	jj511	1047.4
LW6788	jj511	1135.57
LW6788	jj511	1162.54
LW6788	jj511	1277.76
LW6788	jj511	1182.21
LW6788	jj511	1102.79
LW6788	jj511	1158.1
LW6788	jj511	1189.63
LW6788	jj511	1181.44
LW6788	jj511	1210.45
LW6788	jj511	1155.72
LW6788	jj511	1192.82
LW6788	jj511	1255.85
LW6788	jj511	1193.13
LW6788	jj511	1181.35
LW6788	jj511	1258.17
LW6788	jj511	1233.5
LW6788	jj511	1263.35
LW6788	jj511	1144.19
LW6788	jj511	1242.11
LW6788	jj511	1163.97
LW6788	jj511	1135.83
LW6788	jj511	1255.46
LW6788	jj511	1168.11
LW6787	jj510	1210.98
LW6787	jj510	1220.67
LW6787	jj510	1257.42
LW6787	jj510	1210.94
LW6787	jj510	1125.98
LW6787	jj510	1321.17
LW6787	jj510	1148.36
LW6787	jj510	1306.05
LW6787	jj510	1332.91
LW6787	jj510	1184.49
LW6787	jj510	1167.86
LW6787	jj510	1132.6
LW6787	jj510	1120.56
LW6787	jj510	1307.74
LW6787	jj510	1162.84
LW6787	jj510	1183.88
LW6787	jj510	1264.79
LW6787	jj510	1241.42
LW6787	jj510	1179.45
LW6787	jj510	1262.82
LW6787	jj510	1365.57
LW6787	jj510	1233.38
LW6787	jj510	1189.1
LW6787	jj510	1165.74
LW6787	jj510	1101.19
LW6787	jj510	1179.97
LW6787	jj510	1215.48
LW6787	jj510	1266.7
LW6787	jj510	1223.06
LW6787	jj510	1155.21
LW6787	jj510	1189.51
LW6787	jj510	1234.78
LW6787	jj510	1245.29

## Sheet: Fig 10D body size data
Strain	Genotype	Size
PD1074	WT	1216.38
PD1074	WT	1077.66
PD1074	WT	1171.56
PD1074	WT	1121.24
PD1074	WT	1239.21
PD1074	WT	1058.03
PD1074	WT	1049.01
PD1074	WT	1035.23
PD1074	WT	1017.31
PD1074	WT	1092.32
PD1074	WT	1103.26
PD1074	WT	1025.02
PD1074	WT	1067.52
PD1074	WT	1099.91
PD1074	WT	1158.49
PD1074	WT	1056.31
PD1074	WT	1191.06
PD1074	WT	1149.87
PD1074	WT	1081.29
PD1074	WT	1245.68
PD1074	WT	1159.03
LW5490	lon-2(e678)	1239.08
LW5490	lon-2(e678)	1400.85
LW5490	lon-2(e678)	1348.53
LW5490	lon-2(e678)	1233.51
LW5490	lon-2(e678)	1296.73
LW5490	lon-2(e678)	1236.34
LW5490	lon-2(e678)	1210.53
LW5490	lon-2(e678)	1323.17
LW5490	lon-2(e678)	1415.55
LW5490	lon-2(e678)	1126.76
LW5490	lon-2(e678)	1364.23
LW5490	lon-2(e678)	1354.75
LW5490	lon-2(e678)	1251.79
LW5490	lon-2(e678)	1349.35
LW5490	lon-2(e678)	1388.04
LW5490	lon-2(e678)	1288.7
LW5490	lon-2(e678)	1271.6
LW5490	lon-2(e678)	1308.93
LW5490	lon-2(e678)	1260.46
LW5490	lon-2(e678)	1379.82
LW5490	lon-2(e678)	1211.91
LW5490	lon-2(e678)	1378.35
LW5490	lon-2(e678)	1375.73
LW5490	lon-2(e678)	1296.39
LW5490	lon-2(e678)	1279.85
LW5490	lon-2(e678)	1343.79
LW5490	lon-2(e678)	1344.32
LW5490	lon-2(e678)	1238.6
LW5490	lon-2(e678)	1480.99
LW5490	lon-2(e678)	1222.24
LW5490	lon-2(e678)	1261.36
LW6783	lon-2(jj507)	1357.26
LW6783	lon-2(jj507)	1308.83
LW6783	lon-2(jj507)	1438.53
LW6783	lon-2(jj507)	1316.19
LW6783	lon-2(jj507)	1188.42
LW6783	lon-2(jj507)	1275.86
LW6783	lon-2(jj507)	1324.85
LW6783	lon-2(jj507)	1274.45
LW6783	lon-2(jj507)	1396.55
LW6783	lon-2(jj507)	1297.35
LW6783	lon-2(jj507)	1269.83
LW6783	lon-2(jj507)	1297.35
LW6783	lon-2(jj507)	1302.9
LW6783	lon-2(jj507)	1320.45
LW6783	lon-2(jj507)	1287.73
LW6783	lon-2(jj507)	1259.86
LW6783	lon-2(jj507)	1439.57
LW6783	lon-2(jj507)	1315.65
LW6783	lon-2(jj507)	1241.5
LW6783	lon-2(jj507)	1212.53
LW6783	lon-2(jj507)	1287.52
LW6783	lon-2(jj507)	1374.06
LW6783	lon-2(jj507)	1430.63
LW6783	lon-2(jj507)	1226.41
LW6783	lon-2(jj507)	1214.54
LW6783	lon-2(jj507)	1225.51
LW6784	lon-2(jj508)	1284.35
LW6784	lon-2(jj508)	1351.11
LW6784	lon-2(jj508)	1384.71
LW6784	lon-2(jj508)	1294.17
LW6784	lon-2(jj508)	1315.19
LW6784	lon-2(jj508)	1215.6
LW6784	lon-2(jj508)	1401.23
LW6784	lon-2(jj508)	1362.76
LW6784	lon-2(jj508)	1306.44
LW6784	lon-2(jj508)	1244.22
LW6784	lon-2(jj508)	1252.28
LW6784	lon-2(jj508)	1219.66
LW6784	lon-2(jj508)	1364.75
LW6784	lon-2(jj508)	1250.55
LW6784	lon-2(jj508)	1240.15
LW6784	lon-2(jj508)	1340.16
LW6784	lon-2(jj508)	1294.46
LW6784	lon-2(jj508)	1292.18
LW6784	lon-2(jj508)	1395.13
LW6784	lon-2(jj508)	1369.71
LW6784	lon-2(jj508)	1397.22
LW6784	lon-2(jj508)	1378.63
LW6784	lon-2(jj508)	1364.88
LW6784	lon-2(jj508)	1264.31
LW6784	lon-2(jj508)	1260.62
LW6784	lon-2(jj508)	1382.66
LW6784	lon-2(jj508)	1304.22

## Sheet: Fig 11B body size data
Strain	Genotype	Size
PD1074	WT	976.298
PD1074	WT	1084.2
PD1074	WT	1053.66
PD1074	WT	973.329
PD1074	WT	996.249
PD1074	WT	1041.25
PD1074	WT	1227.85
PD1074	WT	1109.05
PD1074	WT	1019.7
PD1074	WT	1044.39
PD1074	WT	1029.77
PD1074	WT	1138.11
PD1074	WT	1174.88
PD1074	WT	1155.76
PD1074	WT	1115.52
PD1074	WT	1022.16
PD1074	WT	1110.27
PD1074	WT	1077.51
PD1074	WT	991.081
PD1074	WT	1112.15
PD1074	WT	1199.88
PD1074	WT	1158.26
PD1074	WT	1111.21
PD1074	WT	1140.88
PD1074	WT	1061.88
PD1074	WT	1104.97
PD1074	WT	1154.72
PD1074	WT	1197.76
LW5490	e678	1180.46
LW5490	e678	1246.37
LW5490	e678	1224.58
LW5490	e678	1220.3
LW5490	e678	1201.8
LW5490	e678	1238.47
LW5490	e678	1173.69
LW5490	e678	1156.67
LW5490	e678	1278.84
LW5490	e678	1264.79
LW5490	e678	1161.47
LW5490	e678	1317.48
LW5490	e678	1190.19
LW5490	e678	1240.36
LW5490	e678	1174.16
LW5490	e678	1284.84
LW5490	e678	1166.8
LW5490	e678	1257.5
LW5490	e678	1236.3
LW5490	e678	1165.43
LW5490	e678	1267.44
LW5490	e678	1365.21
LW5490	e678	1344.38
LW5490	e678	1252.75
LW5490	e678	1244.98
LW5490	e678	1200.17
LW5490	e678	1280.15
LW5490	e678	1175.44
LW5490	e678	1307.21
LW5490	e678	1158.98
LW5490	e678	1227.93
LW5490	e678	1186.72
LW5490	e678	1189.25
LW5490	e678	1266.03
LW5490	e678	1216.17
LW5490	e678	1243.8
LW5490	e678	1190.07
LW6530	jjIs6448	1313.63
LW6530	jjIs6448	1413.75
LW6530	jjIs6448	1327.57
LW6530	jjIs6448	1378.53
LW6530	jjIs6448	1329.44
LW6530	jjIs6448	1393.3
LW6530	jjIs6448	1337.09
LW6530	jjIs6448	1252.1
LW6530	jjIs6448	1353.93
LW6530	jjIs6448	1414.03
LW6530	jjIs6448	1431.29
LW6530	jjIs6448	1261.63
LW6530	jjIs6448	1312.33
LW6530	jjIs6448	1339.12
LW6530	jjIs6448	1279.65
LW6530	jjIs6448	1332.57
LW6530	jjIs6448	1364.1
LW6530	jjIs6448	1315.93
LW6530	jjIs6448	1311.72
LW6530	jjIs6448	1263.97
LW6530	jjIs6448	1314.75
LW6530	jjIs6448	1362.68
LW6530	jjIs6448	1250.85
LW6530	jjIs6448	1367.99
LW6530	jjIs6448	1326.62
LW6530	jjIs6448	1211.32
LW6530	jjIs6448	1260.76
LW6530	jjIs6448	1306.5
LW6530	jjIs6448	1292.92
LW5815	jjIs5799	1373.32
LW5815	jjIs5799	1323.41
LW5815	jjIs5799	1236.03
LW5815	jjIs5799	1395.11
LW5815	jjIs5799	1326.38
LW5815	jjIs5799	1261.49
LW5815	jjIs5799	1171.42
LW5815	jjIs5799	1209.57
LW5815	jjIs5799	1318.48
LW5815	jjIs5799	1399.67
LW5815	jjIs5799	1377.28
LW5815	jjIs5799	1253.51
LW5815	jjIs5799	1375.31
LW5815	jjIs5799	1274.84
LW5815	jjIs5799	1312.73
LW5815	jjIs5799	1393.41
LW5815	jjIs5799	1207.84
LW5815	jjIs5799	1162.12
LW5815	jjIs5799	1175.84
LW5815	jjIs5799	1289.16
LW5815	jjIs5799	1326.44
LW5815	jjIs5799	1302.39
LW5815	jjIs5799	1339.1
LW5815	jjIs5799	1374.49
LW5815	jjIs5799	1441.91
LW5815	jjIs5799	1389.9
LW5815	jjIs5799	1325.7
LW5815	jjIs5799	1259.55
LW5815	jjIs5799	1256.56
LW5815	jjIs5799	1382.14
LW5815	jjIs5799	1309.12
LW5815	jjIs5799	1401.86
LW5815	jjIs5799	1367.89
LW5815	jjIs5799	1307.35
LW5815	jjIs5799	1220.13
LW5815	jjIs5799	1358.05
LW5815	jjIs5799	1314.92
LW5815	jjIs5799	1354.47
LW5815	jjIs5799	1350.29
LW6612	jjIs5799; e678	1275.1
LW6612	jjIs5799; e678	1251.99
LW6612	jjIs5799; e678	1160.42
LW6612	jjIs5799; e678	1292.13
LW6612	jjIs5799; e678	1309.02
LW6612	jjIs5799; e678	1369.88
LW6612	jjIs5799; e678	1293.28
LW6612	jjIs5799; e678	1293.59
LW6612	jjIs5799; e678	1329.9
LW6612	jjIs5799; e678	1211.09
LW6612	jjIs5799; e678	1338.6
LW6612	jjIs5799; e678	1310.65
LW6612	jjIs5799; e678	1323.16
LW6612	jjIs5799; e678	1235.79
LW6612	jjIs5799; e678	1365.06
LW6612	jjIs5799; e678	1194.99
LW6612	jjIs5799; e678	1318.76
LW6612	jjIs5799; e678	1336.76
LW6612	jjIs5799; e678	1355.99
LW6612	jjIs5799; e678	1332.17
LW6612	jjIs5799; e678	1279.46
LW6612	jjIs5799; e678	1231.57
LW6612	jjIs5799; e678	1419.53
LW6612	jjIs5799; e678	1267.36
LW6612	jjIs5799; e678	1320.22
LW6612	jjIs5799; e678	1292.85
LW6612	jjIs5799; e678	1316.04
LW6612	jjIs5799; e678	1310.21
LW6612	jjIs5799; e678	1185.53
LW6612	jjIs5799; e678	1241.16
LW6612	jjIs5799; e678	1388.36
LW6612	jjIs5799; e678	1316.66
LW6612	jjIs5799; e678	1294.58
LW6612	jjIs5799; e678	1364.47
LW6614	jjIs6448; e678	1365.79
LW6614	jjIs6448; e678	1304.39
LW6614	jjIs6448; e678	1499.73
LW6614	jjIs6448; e678	1454.09
LW6614	jjIs6448; e678	1453.09
LW6614	jjIs6448; e678	1366.98
LW6614	jjIs6448; e678	1256.67
LW6614	jjIs6448; e678	1441.38
LW6614	jjIs6448; e678	1462.06
LW6614	jjIs6448; e678	1260.7
LW6614	jjIs6448; e678	1414.86
LW6614	jjIs6448; e678	1457.17
LW6614	jjIs6448; e678	1216.88
LW6614	jjIs6448; e678	1498.04
LW6614	jjIs6448; e678	1460.58
LW6614	jjIs6448; e678	1461.42
LW6614	jjIs6448; e678	1353.74
LW6614	jjIs6448; e678	1401.71
LW6614	jjIs6448; e678	1381.87
LW6614	jjIs6448; e678	1402.13
LW6614	jjIs6448; e678	1350.6
LW6614	jjIs6448; e678	1275.67
LW6614	jjIs6448; e678	1338.45
LW6614	jjIs6448; e678	1293.8
LW6614	jjIs6448; e678	1312.22
LW6614	jjIs6448; e678	1198.07
LW6614	jjIs6448; e678	1322
LW6614	jjIs6448; e678	1191.89
LW6614	jjIs6448; e678	1252.86
LW6614	jjIs6448; e678	1365.35
LW6614	jjIs6448; e678	1377.84
LW6614	jjIs6448; e678	1495.32
LW6614	jjIs6448; e678	1301.26
LW6614	jjIs6448; e678	1364.75
LW6614	jjIs6448; e678	1389.17
LW6614	jjIs6448; e678	1186.79
LW6614	jjIs6448; e678	1301.52
LW6614	jjIs6448; e678	1317.92
LW6614	jjIs6448; e678	1340.88
LW6614	jjIs6448; e678	1337
LW6614	jjIs6448; e678	1289.73
LW6592/93	jjIs5799; jjIs6448	1404.3
LW6592/93	jjIs5799; jjIs6448	1465.19
LW6592/93	jjIs5799; jjIs6448	1403.29
LW6592/93	jjIs5799; jjIs6448	1381.29
LW6592/93	jjIs5799; jjIs6448	1417.39
LW6592/93	jjIs5799; jjIs6448	1286.75
LW6592/93	jjIs5799; jjIs6448	1336.03
LW6592/93	jjIs5799; jjIs6448	1315.26
LW6592/93	jjIs5799; jjIs6448	1375.36
LW6592/93	jjIs5799; jjIs6448	1312.56
LW6592/93	jjIs5799; jjIs6448	1310.86
LW6592/93	jjIs5799; jjIs6448	1353.85
LW6592/93	jjIs5799; jjIs6448	1476.3
LW6592/93	jjIs5799; jjIs6448	1384.87
LW6592/93	jjIs5799; jjIs6448	1300.89
LW6592/93	jjIs5799; jjIs6448	1480.31
LW6592/93	jjIs5799; jjIs6448	1481.79
LW6592/93	jjIs5799; jjIs6448	1423.45
LW6592/93	jjIs5799; jjIs6448	1398.6
LW6592/93	jjIs5799; jjIs6448	1330.58
LW6592/93	jjIs5799; jjIs6448	1343.83
LW6592/93	jjIs5799; jjIs6448	1320.81
LW6592/93	jjIs5799; jjIs6448	1338.97
LW6592/93	jjIs5799; jjIs6448	1368.26
LW6592/93	jjIs5799; jjIs6448	1399.03
LW6592/93	jjIs5799; jjIs6448	1364.47
LW6592/93	jjIs5799; jjIs6448	1323.27
LW6592/93	jjIs5799; jjIs6448	1375.09
LW6592/93	jjIs5799; jjIs6448	1438.69
LW6592/93	jjIs5799; jjIs6448	1470.99
LW6592/93	jjIs5799; jjIs6448	1489.34
LW6592/93	jjIs5799; jjIs6448	1488.37
LW6592/93	jjIs5799; jjIs6448	1420.64
LW6592/93	jjIs5799; jjIs6448	1322.59
LW6592/93	jjIs5799; jjIs6448	1272.28
LW6592/93	jjIs5799; jjIs6448	1331.02
LW6592/93	jjIs5799; jjIs6448	1469.1
LW6592/93	jjIs5799; jjIs6448	1412.48
LW6592/93	jjIs5799; jjIs6448	1516.86
LW6592/93	jjIs5799; jjIs6448	1353.35
LW6592/93	jjIs5799; jjIs6448	1428.08
LW6592/93	jjIs5799; jjIs6448	1437.37
LW6592/93	jjIs5799; jjIs6448	1385.87
LW6592/93	jjIs5799; jjIs6448	1393.34
LW6592/93	jjIs5799; jjIs6448	1248.62

[truncated: 4 more sheets: Fig S1C body size data, Fig S7B body size data, Fig S7D Susm data, Fig S8B body size data]
